# Supplementary material for: Sea level rise risks and societal adaptation benefits in low-lying coastal areas
Source: Sci Rep. 2022 Jun 23;12:10677. doi: 10.1038/s41598-022-14303-w (PMC9226159; doi:10.1038/s41598-022-14303-w)
Supplement: Supplementary file 1 — Supplementary Information. [file 41598_2022_14303_MOESM1_ESM.xlsx]

## Sheet: SM1. Scoring system
SCORING SYSTEM
SCORING METHOD
For Present-day risk level	Contribution to risk level (+/-, i.e. increase or decrease): 0 = Undetectable 1 = Undetectable to Moderate 2 = Moderate 3 = Moderate to High 4 = High 5 = High to Very High 6 = Very High
For the future risk levels	Additionnal contribution to change in risk level (+/-, i.e. increase or decrease): 0 = None 1 = Low add. contrib. 2 = Substantial add. contrib. 3 = Very substantial add. contrib.
MAXIMUM SCORES
ASSESSMENT METRICS	M1	M2	M3	M4	M5	M6	M7	M8	M9	Aggregated risk level
	Density of assets (population, buildings, infrastructures)	Degradation of natural buffers, marine (coral reefs, mangroves, wetlands) and/or terrestrial (beaches, dune systems, vegetation)	Relative extend of direct marine flooding	Degree of coastal erosion (beaches and/dune systems) or permafrost thaw	Degree of salinisation of groundwater lenses and/or soils and/or surface waters	Adequately calibrated hard engineered coastal defences	Restoration of degraded ecosystems, or creation of new natural buffers areas	Implemented policies of coastal retreat and inland relocation	Limiting subsidence
PER SCENARIO AND FOR ALL GEOGRAPHIES (A) mean under not-to-moderate adaptation; (B) means under high adaptation
Present day	6	6	6	6	6	0	0	0	0	30	30
By 2100, +43cm(A)	9	9	9	9	9					45	45
By 2100, +43cm(B)
By 2100, +84cm(A)	12	12	12	12	12					60	60
By 2100, +84cm(B)
By 2100, +110cm(A)	15	15	15	15	15					75	75
By 2100, +110cm(B)
SCORE RANGES
Score range for the Present Day risk levels			0-30
Score range for Future risk levels			0-75
ASSOCIATED RISK LEVELS
Risk level (qualitative)	Brief definition *				Colour coding			Risk level (quantitative, i.e. aggregated scores)
								Present-day	Future
Undetectable	Not detectable				White			0	0
Undetectable-to-moderate	Intermediary				White to Yellow			1	2021-10-09
Moderate	Detected and attributed				Yellow			2	18-19
Moderate-to-high	Intermediary				Yellow to Red			3	28-29
High	Severe and widespread				Red			4	37-38
High-to-very high	Intermediary				Red to Purple			5	46-47
Very high	Significant irreversibility or persistence of climate-related hazards combined with a much reduced capacity to adapt				Purple			6	56-57
Very high-to-extremely high	Intermediary				Purple to Dark purple			/	65-66
Extremely high	Very high probability of severe and irreversible risks exceeding the system’s coping capacity; refers to existential or catastrophic risk and threatens				Dark purple			/	75
* Based on Hoegh-Guldberg et al. (2018), except for Extremely High risk level (authors’ definition)

## Sheet: SM2. Results (with relative %) 
SCORING METHOD						METHODS TO RESCALE RISK LEVELS Score ranges For Present-day risk scale: 0-30 For end-century risk scale: 0-75 Rescaled risk level for the Present day Calculation for Present-day risk levels = Pd Score * 100 / 30 — E.g. Calculation for Present day aggregated risk level = Sum of all criteria scaled scores Rescaled increment per driver and per future SLR scenario: Calculation for criteria-related ri…
For Present-day (see SM4.3.4.1)		Contribution to risk level (+/-, i.e. increase or decrease): 0 = Undetectable 1 = Undetectable to Moderate 2 = Moderate 3 = Moderate to High 4 = High 5 = High to Very High 6 = Very High
For the future (see SM4.3.4.2)		Additionnal contribution to change in risk level (+/-, i.e. increase or decrease): 0 = None 1 = Low add. contrib. 2 = Substantial add. contrib. 3 = Very substantial add. contrib.
SEA LEVEL RISE (by 2100)		ADAPTATION SCENARIO No-to-moderate adaptation High adaptation	DRIVERS				IMPACTS						ADAPTATION MEASURES								Aggregated risk level (final score) N.B.: integer percentage are used in the main manuscript				Residual risks N.B.: integer percentage are used in the main manuscript
GMSL	RSL		M1 Density of assets (population, buildings, infrastructures)		M2 Degradation of marine (coral reefs, mangroves, wetlands) and/or terrestrial (beaches, dune systems, vegetation) naturel buffer ecosystems		M3 Relative extent of direct marine flooding		M4 Coastal erosion (beaches and/dune systems) or permafrost thaw		M5 Salinisation of groundwater lenses and/or soils and/or surface waters		M6 Adequately calibrated hard engineered coastal defences		M7 Restoration of degraded ecosystems, or creation of new natural buffers areas		M8 Relocation		M9 Limiting subsidence
Resource-Rich Cities			Score	%	Score	%	Score	%	Score	%	Score	%	Score	%	Score	%	Score	%	Score	%	Score	% (against Pd range)	% (Against end-century range)	Level of risk reduction (in %) per SLR scenario	In additional % compared to Present-day risk level
Present day			6	20	1	3.33333	2	6.66667	1	3.33333	0	0	-3	-10	0	0	-1	-3.33333	0	0	6	20	8	/
~ +43cm	Mean: 45cm Range: from +39cm (Rott.) to +55cm (NYC)	(A)	7	1.33333	2	1.33333	4	2.66667	2	1.33333	0	0	-1	2.66667	0	0	-1	0	0	0	13	/	17.3333	-9.33333	0
		(B)	6	0	1	0	1	-1.33333	1	0	0	0	-3	0	0	0	0	1.33333	0	0	6	/	8
~ +84cm	Mean: 89cm Range: from +82cm (Rott.) to +102cm (NYC)	(A)	10	5.33333	4	4	7	6.66667	3	2.66667	0	0	0	4	0	0	-2	-1.33333	0	0	22	/	29.3333	-20	16.6667
		(B)	6	0	1	0	2	0	1	0	0	0	-3	0	0	0	0	1.33333	0	0	7	/	9.33333
~ +110cm	Mean: 135cm Range: from +123cm (Rott.) to +153cm (NYC)	(A)	12	8	5	5.33333	10	10.6667	3	2.66667	0	0	0	4	0	0	-3	-2.66667	0	0	27	/	36	-20	100
		(B)	8	2.66667	2	1.33333	4	2.66667	1	0	0	0	-2	1.33333	0	0	-1	0	0	0	12	/	16
Urban Atoll Islands			Score	%	Score	%	Score	%	Score	%	Score	%	Score	%	Score	%	Score	%	Score	%	Score	% (against Pd range)	% (Against end-century range)	Level of risk reduction (in %) per SLR scenario
Present day			5	16.6667	5	16.6667	5	16.6667	4	13.3333	2	6.66667	-2	-6.66667	-1	-3.33333	0	0	0	0	18	60	24	/
~ +43cm	Mean: 48cm Range: from +46cm (Male') to +49cm (South Tarawa & Funafuti)	(A)	7	2.66667	7	2.66667	8	4	6	2.66667	4	2.66667	-2	0	-1	0	0	0	0	0	29	/	38.6667	-9.33333	22.2222
		(B)	7	2.66667	7	2.66667	8	4	6	2.66667	4	2.66667	-4	-2.66667	-3	-2.66667	-3	-4	0	0	22	/	29.3333
~ +85cm	Mean: 92cm Range: from +91cm (Funafuti) to +92cm (South Tarawa & Male')	(A)	10	6.66667	9	5.33333	11	8	8	5.33333	6	5.33333	-2	0	-1	0	0	0	0	0	41	/	54.6667	-9.33333	88.8889
		(B)	10	6.66667	9	5.33333	11	8	8	5.33333	6	5.33333	-4	-2.66667	0	1.33333	-6	-8	0	0	34	/	45.3333
~ +110cm	Mean: 132cm Range: from +132cm (South Tarawa & Male') to +133cm (Funafuti)	(A)	13	10.6667	11	8	14	12	10	8	8	8	-2	0	-1	0	0	0	0	0	53	/	70.6667	-13.3333	138.889
		(B)	13	10.6667	11	8	14	12	10	8	8	8	-4	-2.66667	0	1.33333	-9	-12	0	0	43	/	57.3333
Large Tropical Agricultural Deltas			Score	%	Score	%	Score	%	Score	%	Score	%	Score	%	Score	%	Score	%	Score	%	Score	% (against Pd range)	% (Against end-century range)	Level of risk reduction (in %) per SLR scenario
Present day			4	13.3333	3	10	3	10	2	6.66667	2	6.66667	-2	-6.66667	-1	-3.33333	0	0	0	0	12	40	16	/
~ +43cm	Mean: 38cm Range: from +33cm (GBP) to +43cm (Mekong)	(A)	4	0	4	1.33333	5	2.66667	3	1.33333	4	2.66667	-2	0	-1	0	0	0	0	0	18	/	24	-8	0
		(B)	4	0	4	1.33333	5	2.66667	3	1.33333	4	2.66667	-3	-1.33333	-3	-2.66667	0	0	-2	-2.66667	12	/	16
~ +85cm	Mean: 79cm Range: from +74cm (GBP) to +84cm (Mekong)	(A)	4	0	5	2.66667	8	6.66667	5	4	6	5.33333	-2	0	-1	0	0	0	0	0	26	/	34.6667	-10.6667	50
		(B)	4	0	5	2.66667	8	6.66667	5	4	6	5.33333	-4	-2.66667	-2	-1.33333	-3	-4	-1	-1.33333	18	/	24
~ +110cm	Mean: 116cm Range: from +108cm (GBP) to +123cm (Mekong)	(A)	4	0	5	2.66667	11	10.6667	7	6.66667	8	8	-2	0	-1	0	0	0	0	0	33	/	44	-8	125
		(B)	4	0	5	2.66667	11	10.6667	7	6.66667	8	8	-5	-4	-1	0	-3	-4	0	0	27	/	36
Arctic Communities			Score	%	Score	%	Score	%	Score	%	Score	%	Score	%	Score	%	Score	%	Score	%	Score	% (against Pd range)	% (Against end-century range)	Level of risk reduction (in %) per SLR scenario
Present day			4	13.3333	5	16.6667	4	13.3333	5	16.6667	2	6.66667	-1	-3.33333	0	0	-1	-3.33333	0	0	18	60	24	/
~ +43cm	Mean: 38cm Range: from +34cm (Bykovskiy) to +40cm (Shismaref and Shingle Point)	(A)	5	1.33333	7	2.66667	6	2.66667	8	4	2	0	-1	0	0	0	-1	0	0	0	26	/	34.6667	-4	27.7778
		(B)	5	1.33333	7	2.66667	6	2.66667	7	2.66667	2	0	-2	-1.33333	0	0	-2	-1.33333	0	0	23	/	30.6667
~ +85cm	Mean: 78cm Range: from +76cm (Shingle Point) to +81cm (Shismaref)	(A)	6	2.66667	10	6.66667	8	5.33333	11	8	3	1.33333	-1	0	0	0	-1	0	0	0	36	/	48	-8	66.6667
		(B)	6	2.66667	10	6.66667	8	5.33333	10	6.66667	3	1.33333	-3	-2.66667	0	0	-4	-4	0	0	30	/	40
~ +110cm	Mean: 112cm Range: from +109cm (Tuktoyaktuk) to +117cm (Bykovskiy)	(A)	7	4	11	8	9	6.66667	12	9.33333	3	1.33333	-1	0	0	0	-1	0	0	0	40	/	53.3333	-6.66667	94.4444
		(B)	7	4	11	8	9	6.66667	12	9.33333	3	1.33333	-3	-2.66667	0	0	-4	-4	0	0	35	/	46.6667
